# Supplementary material for: Pyropia yezoensis genome reveals diverse mechanisms of carbon acquisition in the intertidal environment
Source: Nat Commun. 2020 Aug 12;11:4028. doi: 10.1038/s41467-020-17689-1 (PMC7423979; doi:10.1038/s41467-020-17689-1)
Supplement: Supplementary file 4 — Source Data file [file 41467_2020_17689_MOESM4_ESM.xlsx]

## Sheet: Figure 4c
Supplementary Table 6. Concentration of Ca2+ in the conchocelis-dwelling growth medium w/o CA or P-type ATPase inhibitor. Triplets were done for each condition. Values in growth medium were compared to control medium at the same time points. Values in CA inhibitory medium and P-type ATPase inhibitory medium were compared to growth medium respectively. Error bars represent standard error of three …
			0d	3d	6d	9d	12d	15d
	Growth medium	Sample1	0	75	138.6	152.7	154.2	155
		Sample2	0	91.7	131.7	157.1	164.1	166.7
		Sample3	0	66	130.5	132.3	132.8	134.9
		Mean	0	77.6*	133.6**	147.4**	150.4**	152.2**
		SD	0	10.6	3.6	10.8	13.1	13.1
		p value*		0.0106	0	0.0003	0.0007	0.0008
	CA inhibitory medium	Sample1	0	95.7	103.5	107	110.2	115.3
		Sample2	0	93.3	100.7	103.7	105.3	117.6
		Sample3	0	100.4	113.4	116.3	119.3	126.4
		Mean	0	96.4	105.9**	109.0*	111.6*	119.8*
		SD	0	2.9	5.5	5.4	5.8	4.8
		p value*		0.0728	0.0038	0.0108	0.0185	0.0305
	Transporter inhibitory medium	Sample1	0	40.3	47.5	49.1	54	65
		Sample2	0	60.3	71.6	73.3	76	79.6
		Sample3	0	47.5	49.8	57.2	64.3	68.8
		Mean	0	49.3*	56.3**	59.9**	64.8**	71.1**
		SD	0	8.3	10.9	10.1	9	6.2
		p value*		0.0416	0.0007	0.0011	0.0016	0.0014
	Control medium	Sample1	0	37.2	47.4	51.7	57.3	62.2
		Sample2	0	45.7	46.8	54.6	64.9	69.4
		Sample3	0	42.1	51.4	57.1	56.7	65
		Mean	0	41.7	48.6	54.5	59.6	65.5
		SD	0	3.5	2	2.2	3.8	3

## Sheet: Figure 4d
The abundance of 13C isotope in organic acids of TCA cycle in conchocelis co-cultured with 12C-CaCO3 or 13C-CaCO3. Triplets were done for each condition. P value in each comparison was calculated by independent t-test in SPSS. Variations with p<0.05 were considered to be significant as indicated by asterisks on the mean values. One asterisk: 0.01<p<0.05; Two asterisks: p<0.01.
			succinic acid	fumaric acid	2-Ketoglutaric acid	oxaloacetic acid	malic acid	citric acid
	12C labeled	Sample 1	0.38	1.1	1.05	1.6	1.4	0.7
		Sample2	0.4	1.02	1	1.7	1.5	0.6
		Sample3	0.32	0.9	0.83	1.17	1.2	0.51
		Mean	0.37	1.01	0.96	1.49	1.37	0.6
		SD	0.04	0.1	0.12	0.28	0.15	0.1
	13C labeled	Sample 1	4.1	2.1	3	5.1	4.3	3.8
		Sample2	4	2.1	2.8	4.91	4.42	3.65
		Sample3	3.41	1.73	2.65	4.1	3.69	3.31
		Mean	3.84**	1.98**	2.82**	4.70**	4.14**	3.59**
		SD	0.37	0.21	0.18	0.53	0.39	0.25
		p value*	0.0001	0.0021	0.0001	0.0008	0.0003	0

## Sheet: Suppl Figure 18
Variations of pH values in the conchocelis-dwelling growth medium w/o CA or P-type ATPase inhibitor. Triplets were done for each condition. PH values in growth medium were compared to the values at the same time points in control medium. Values in CA inhibitory medium and transporter (P-type ATPase) inhibitory medium were compared to growth medium respectively. P value in each comparison was calc…
			0d	3d	6d	9d	12d	15d
	Growth medium	Sample1	7.93	8.6	9.4	9.54	9.82	9.8
		Sample2	7.93	8.76	9.41	9.65	9.81	9.81
		Sample3	7.93	8.6	9.42	9.45	9.76	9.83
		Mean	7.93	8.65*	9.41**	9.55**	9.80**	9.81**
		SD	0	0.08	0.01	0.08	0.03	0.01
		p value*		0.0101	0	0	0	0
	CA inhibitory medium	Sample1	7.93	8.95	8.96	9.1	9.28	9.23
		Sample2	7.93	8.82	8.79	8.95	8.95	9
		Sample3	7.93	8.8	8.95	8.85	9.16	9.13
		Mean	7.93	8.86*	8.90**	8.97**	9.13**	9.12**
		SD	0	0.07	0.08	0.1	0.14	0.09
		p value*		0.0459	0.0008	0.0033	0.0025	0.0005
	Transporter inhibitory medium	Sample1	7.93	8.98	9.11	9.09	9.2	9.06
		Sample2	7.93	8.87	9.09	8.99	9.27	9.14
		Sample3	7.93	8.84	8.94	9.19	8.96	9.04
		Mean	7.93	8.90*	9.05**	9.09**	9.14**	9.08**
		SD	0	0.06	0.08	0.08	0.13	0.04
		p value*		0.0235	0.0025	0.005	0.0024	0
	Control medium	Sample1	7.93	8.42	8.4	8.38	8.5	8.4
		Sample2	7.93	8.4	8.35	8.31	8.35	8.35
		Sample3	7.93	8.4	8.36	8.29	8.3	8.39
		Mean	7.93	8.41	8.37	8.33	8.38	8.38
		SD	0	0.01	0.02	0.04	0.08	0.02
